# Supplementary material for: Encoding of social exploration by neural ensembles in the insular cortex
Source: PLoS Biol. 2020 Sep 21;18(9):e3000584. doi: 10.1371/journal.pbio.3000584 (PMC7529241; doi:10.1371/journal.pbio.3000584)
Supplement: S1 Data — (XLSX) [file pbio.3000584.s008.xlsx]

## Sheet: Fig 1B
Duration (s)				# of epochs (times)
mouse	O	S		mouse	O	S
1	1.6	127.9		1	0	14
2	0	53.1		2	0	24
3	0	94.7		3	0	25
4	0	55.5		4	0	19
5	0	72.7		5	0	10
6	0	40.1		6	0	38
7	0	54.3		7	2	17
8	2.3	64.5		8	0	32
9	0	96.5		9	2	22

## Sheet: Fig 2F
Event rate (events/s)
Soc-ON (n =168)		Social-OFF (n = 10)		Other (n = 559)
Social	Nonsocial	Social	Nonsocial	Social	Nonsocial
0.663	0.323	0	0.194	0.037	0.135
0.663	0.253	0.008	0.107	0.111	0.129
0.24	0.043	0.063	0.187	0.037	0.14
0.313	0.059	0.032	0.145	0.037	0.194
0.332	0.043	0.063	0.262	0.24	0.129
0.369	0.097	0.084	0.241	0.221	0.14
0.276	0.048	0.041	0.198	0	0.065
0.424	0.14	0.014	0.138	0.074	0.124
0.479	0.124	0	0.138	0.147	0.124
0.424	0.167	0.025	0.205	0.553	0.35
0.166	0.048			0.055	0.113
0.442	0.086			0.166	0.118
0.276	0.113			0.295	0.145
0.387	0.075			0.184	0.21
0.442	0.151			0	0.059
0.295	0.028			0.092	0.199
0.155	0.04			0.221	0.135
0.155	0.011			0.129	0.075
0.341	0.148			0.074	0.194
0.45	0.057			0.258	0.194
0.202	0.04			0.184	0.151
0.233	0.051			0.258	0.167
0.295	0.091			0	0.086
0.233	0.051			0.111	0.118
0.481	0.068			0.166	0.102
0.341	0.051			0.24	0.108
0.233	0.028			0.258	0.118
0.372	0.103			0.055	0.07
0.083	0.035			0	0.086
0.238	0.084			0.055	0.059
0.155	0.042			0.166	0.162
0.269	0.091			0.037	0.135
0.331	0.126			0.184	0.124
0.337	0.098			0.313	0.167
0.188	0.089			0.166	0.065
0.157	0.009			0.037	0.151
0.258	0.08			0.092	0.086
0.164	0.062			0.35	0.178
0.063	0.027			0.203	0.081
0.188	0.036			0	0.059
0.219	0.08			0.018	0.059
0.243	0.08			0.074	0.113
0.219	0.071			0.037	0.151
0.196	0.071			0.078	0.074
0.18	0.045			0.062	0.04
0.094	0.016			0.217	0.091
0.208	0.037			0.124	0.034
0.246	0.064			0.078	0.057
0.283	0.134			0.093	0.028
0.491	0.07			0.124	0.046
0.113	0			0.171	0.182
0.113	0.048			0.124	0.074
0.208	0.07			0.171	0.074
0.208	0.011			0.171	0.12
0.321	0.107			0.093	0.091
0.132	0.032			0.109	0.08
0.113	0.075			0.31	0.148
0.208	0.016			0.124	0.074
0.076	0.054			0.279	0.12
0.227	0.048			0.14	0.125
0.057	0			0.047	0.046
0.113	0.011			0	0.091
0.151	0.016			0.016	0.046
0.132	0.011			0.217	0.097
0.34	0.037			0.186	0.108
0.063	0			0.155	0.108
0.274	0.124			0.434	0.308
0.317	0.103			0.031	0.034
0.222	0.041			0.135	0.077
0.074	0.055			0.28	0.077
0.201	0.048			0.176	0.105
0.179	0.062			0.352	0.23
0.158	0.028			0.062	0.084
0.137	0.021			0.021	0.007
0.201	0.021			0.228	0.133
0.169	0.034			0.145	0.056
0.327	0.11			0.186	0.084
0.222	0.021			0.228	0.07
0.359	0.186			0.114	0.105
0.317	0.096			0.135	0.084
0.264	0.11			0.104	0.049
0.296	0.055			0.052	0.035
0.158	0.014			0.145	0.091
0.454	0.069			0.145	0.105
0.253	0.103			0.425	0.042
0.222	0.069			0.104	0.112
0.253	0.09			0.073	0.07
0.106	0.014			0.197	0.077
0.232	0.083			0.155	0.063
0.348	0.103			0.155	0.084
0.264	0.11			0.086	0.027
0.211	0.062			0.063	0.071
0.27	0.065			0.031	0.009
0.234	0.087			0.07	0.116
0.198	0.065			0.204	0.178
0.216	0.076			0.133	0.062
0.306	0.027			0.031	0.045
0.288	0.098			0.157	0.107
0.306	0.076			0.055	0.134
0.288	0.103			0.117	0.214
0.306	0.109			0.141	0.045
0.275	0.102			0.031	0.098
0.385	0.054			0.023	0.018
0.096	0.018			0.016	0.009
0.193	0.066			0.086	0.08
0.206	0.024			0.18	0.116
0.11	0.012			0.141	0.161
0.413	0.156			0.039	0.018
0.344	0.126			0.039	0.107
0.275	0.06			0.18	0.169
0.33	0.066			0.18	0.036
0.289	0.066			0.18	0.107
0.289	0.06			0.086	0.08
0.261	0.048			0.086	0.089
0.33	0.126			0.07	0.089
0.234	0.084			0.18	0.205
0.303	0.054			0.086	0.116
0.275	0.084			0.149	0.143
0.179	0.018			0.023	0.036
0.234	0.084			0.07	0.062
0.317	0.096			0.047	0.134
0.261	0.078			0.196	0.196
0.165	0.036			0	0
0.372	0.102			0.016	0
0.413	0.06			0.149	0.089
0.358	0.072			0.07	0.071
0.248	0.09			0.055	0.107
0.261	0.108			0.055	0.018
0.303	0.108			0.102	0.089
0.289	0.06			0.235	0.134
0.474	0.055			0	0.018
0.599	0.09			0.055	0.134
0.474	0.06			0.18	0.107
0.324	0.02			0.031	0.098
0.25	0.005			0.117	0.062
0.324	0.025			0.157	0.062
0.524	0.115			0.149	0.098
0.349	0.075			0.141	0.134
0.549	0.105			0.047	0.045
0.449	0.055			0.149	0.08
0.25	0.035			0.125	0.08
0.399	0.04			0.133	0.125
0.3	0.06			0.063	0.027
0.2	0.025			0.086	0.098
0.25	0.06			0	0.027
0.225	0.04			0.07	0.098
0.2	0.06			0.157	0.08
0.499	0.055			0.023	0.116
0.275	0.035			0.125	0.143
0.424	0.1			0.125	0.125
0.125	0.01			0.07	0.027
0.3	0.05			0.164	0.071
0.225	0.06			0.125	0.054
0.125	0			0.055	0.08
0.2	0.03			0.149	0.134
0.275	0.1			0.149	0.116
0.374	0.04			0	0.018
0.3	0.04			0.204	0.062
0.2	0.045			0.016	0.089
0.349	0.04			0.164	0.071
0.599	0.065			0.11	0.08
0.175	0.035			0.016	0.027
0.374	0.115			0.172	0.062
0.324	0.01			0.086	0.08
0.15	0.05			0.149	0.098
0.349	0.11			0.117	0.143
0.374	0.05			0.031	0.045
0.2	0.035			0.063	0.107
				0.11	0.045
				0.188	0.089
				0.055	0.089
				0.055	0.134
				0.055	0.062
				0.039	0.054
				0.047	0.062
				0.086	0.089
				0.11	0.161
				0.031	0.027
				0.172	0.276
				0.141	0.134
				0.086	0.116
				0.07	0.071
				0.076	0.091
				0.094	0.043
				0.057	0.048
				0.132	0.123
				0.076	0.15
				0.17	0.075
				0.038	0.027
				0.189	0.07
				0.038	0.048
				0.094	0.08
				0.038	0.043
				0.132	0.112
				0.019	0.021
				0.057	0.048
				0.019	0.016
				0.019	0.043
				0.038	0.048
				0.094	0.102
				0.076	0.075
				0.038	0.032
				0.189	0.112
				0.076	0.096
				0.019	0.107
				0	0.064
				0.019	0.07
				0.132	0.043
				0.019	0.064
				0.076	0.021
				0.038	0.187
				0.038	0.091
				0.113	0.075
				0.076	0.091
				0.038	0.021
				0.019	0.123
				0.17	0.054
				0.057	0.08
				0.038	0.102
				0.057	0.021
				0	0.086
				0.076	0.059
				0.208	0.07
				0	0.027
				0.113	0.043
				0.038	0.037
				0.019	0.054
				0.019	0.011
				0.076	0.08
				0	0.037
				0.132	0.054
				0.076	0.091
				0.019	0.107
				0.094	0.037
				0.113	0.054
				0.019	0.027
				0.094	0.07
				0.17	0.134
				0.038	0.032
				0.038	0.118
				0.038	0.032
				0.094	0.054
				0.057	0.027
				0.227	0.145
				0.019	0.011
				0.094	0.086
				0.057	0.075
				0.113	0.037
				0.038	0.07
				0	0.005
				0.246	0.112
				0	0.048
				0.038	0.011
				0.038	0.064
				0.189	0.075
				0.063	0.034
				0.222	0.083
				0.053	0.09
				0.137	0.096
				0.486	0.152
				0.19	0.117
				0.201	0.138
				0.243	0.124
				0.095	0.124
				0.042	0.2
				0.296	0.131
				0.137	0.145
				0.053	0.041
				0.222	0.158
				0.179	0.269
				0.116	0.207
				0.232	0.131
				0.201	0.131
				0.063	0.076
				0.106	0.117
				0.211	0.096
				0.127	0.207
				0.074	0.117
				0.084	0.096
				0.063	0.076
				0.084	0.034
				0.169	0.062
				0.095	0.09
				0.053	0.131
				0.042	0.076
				0.179	0.262
				0.137	0.076
				0.148	0.131
				0.053	0.069
				0.274	0.117
				0.053	0.11
				0.011	0.007
				0.106	0.131
				0.063	0.152
				0.158	0.138
				0.011	0.055
				0.19	0.103
				0.063	0.034
				0.053	0.124
				0.148	0.096
				0.116	0.069
				0.222	0.11
				0.063	0.096
				0.158	0.069
				0.011	0.062
				0.042	0.103
				0.074	0.083
				0.084	0.041
				0.084	0.048
				0.158	0.207
				0.042	0.028
				0.042	0.117
				0.084	0.131
				0.042	0.055
				0.053	0.062
				0.201	0.172
				0.095	0.117
				0.158	0.083
				0.412	0.207
				0.063	0.048
				0.084	0.124
				0.179	0.083
				0.063	0.055
				0.021	0.041
				0.106	0.076
				0.106	0.069
				0.074	0.048
				0.148	0.096
				0.285	0.014
				0.222	0.165
				0.264	0.11
				0.211	0.11
				0.169	0.2
				0.19	0.207
				0.243	0.2
				0.232	0.152
				0.084	0.09
				0.063	0.103
				0.127	0.172
				0.095	0.152
				0.053	0.145
				0.243	0.172
				0.084	0.062
				0.179	0.145
				0.19	0.179
				0.137	0.172
				0.106	0.124
				0.137	0.117
				0.116	0.096
				0.053	0.069
				0.084	0.055
				0.127	0.09
				0.158	0.2
				0.042	0.055
				0	0.069
				0.19	0.145
				0.19	0.22
				0.084	0.096
				0.296	0.055
				0.053	0.069
				0.084	0.09
				0.222	0.165
				0.032	0.069
				0.053	0.041
				0.053	0.048
				0.137	0.117
				0.116	0.165
				0.222	0.131
				0.127	0.11
				0.158	0.158
				0.095	0.124
				0.137	0.117
				0.19	0.131
				0.222	0.096
				0.19	0.09
				0.084	0.11
				0.106	0.145
				0.169	0.069
				0.053	0.096
				0.127	0.083
				0.127	0.193
				0.234	0.326
				0	0.005
				0.252	0.353
				0.18	0.184
				0.072	0.076
				0.216	0.119
				0.252	0.25
				0.018	0.098
				0	0.022
				0	0.011
				0.072	0.027
				0.216	0.098
				0.09	0.087
				0.09	0.098
				0.09	0.119
				0.036	0.109
				0.54	0.353
				0.09	0.043
				0.054	0.049
				0.162	0.119
				0.36	0.19
				0.036	0.005
				0.09	0.065
				0.27	0.184
				0.18	0.109
				0.018	0.114
				0.234	0.109
				0.09	0.071
				0	0.006
				0.028	0.132
				0.372	0.221
				0.083	0.126
				0.11	0.221
				0.041	0.108
				0.234	0.114
				0.165	0.102
				0.096	0.156
				0.358	0.06
				0.234	0.114
				0.261	0.215
				0.041	0.12
				0.069	0.06
				0.083	0.108
				0.028	0.09
				0.165	0.096
				0.055	0.108
				0.124	0.15
				0.248	0.299
				0.055	0.15
				0.124	0.114
				0.014	0.078
				0.069	0.036
				0.138	0.084
				0.028	0.048
				0.11	0.162
				0.151	0.084
				0.138	0.114
				0.041	0.096
				0.11	0.042
				0.138	0.078
				0.11	0.156
				0.083	0.036
				0.083	0.102
				0.138	0.138
				0.124	0.102
				0.151	0.096
				0.206	0.096
				0.138	0.048
				0.055	0.072
				0.096	0.078
				0.055	0.162
				0.124	0.174
				0.028	0.12
				0.206	0.108
				0.124	0.054
				0	0.072
				0.096	0.108
				0.041	0.09
				0.124	0.066
				0.179	0.132
				0.193	0.126
				0.165	0.251
				0.028	0.066
				0.138	0.09
				0.124	0.072
				0.151	0.084
				0.096	0.036
				0.11	0.09
				0.096	0.132
				0.075	0.265
				0.125	0.175
				0.075	0.045
				0.175	0.115
				0.1	0.155
				0	0.015
				0.05	0.015
				0.1	0.09
				0	0.11
				0.175	0.406
				0.1	0.13
				0.025	0.2
				0.125	0.16
				0.075	0.155
				0.125	0.07
				0	0.105
				0.175	0.12
				0.374	0.16
				0.025	0.04
				0.275	0.12
				0.574	0.095
				0.25	0.19
				0	0.115
				0.075	0.12
				0.1	0.04
				0	0.11
				0.05	0.02
				0.025	0.03
				0.2	0.075
				0.025	0.115
				0.025	0.05
				0	0.04
				0.1	0.055
				0	0.045
				0	0.005
				0.075	0.205
				0.025	0.055
				0.025	0.1
				0.025	0.075
				0.125	0.06
				0.025	0.015
				0.1	0.155
				0.025	0.015
				0.225	0.04
				0.1	0.07
				0.05	0.065
				0.025	0.025
				0.025	0.08
				0	0.075
				0.05	0.01
				0.05	0.04
				0.025	0.07
				0.05	0.07
				0.25	0.135
				0.025	0.08
				0	0.01
				0.075	0.08
				0	0.06
				0	0.03
				0.15	0.055
				0.175	0.045
				0.025	0.03
				0.05	0.045
				0.225	0.135
				0.075	0.115
				0.05	0.055
				0.2	0.065
				0.225	0.1
				0	0.115
				0.05	0.035
				0.2	0.08
				0.025	0.125
				0.125	0.135
				0.05	0.04
				0.1	0.085
				0.125	0.06
				0.275	0.13
				0.125	0.015
				0.025	0.03
				0.225	0.145
				0.1	0.115
				0.125	0.17
				0.05	0.01
				0.075	0.07
				0.075	0.07
				0.1	0.08
				0.1	0.18
				0.1	0.03
				0.175	0.075

## Sheet: Fig 2G
Distance (µm)
mouse	Real	Shuffled
1	41.7	45.9
2	50	43.3
3	75.4	76.2
4	47.9	42.2
5	35.4	37.8
6	51.5	55.3
7	66	66.2
8	87.7	100.7
9	66.7	64.5

## Sheet: Fig 3B
Duration (s)
mouse	Cont A	Cont B	1st A	1st B	2nd A	2nd B
1	29.2	9.3	15.2	60.9	51.9	20
2	31.8	10.5	35.5	70.5	86.4	8.6
3	15.5	14	30.3	60.2	42.6	35.8
4	16.7	13.4	14.3	55.1	60.1	20.3
5	33.1	14.2	11.1	53	20.5	19.9
6	24	32.1	2.1	87.2	57.4	21.8

## Sheet: Fig 3G
Fraction (%)
	Cont	1st	2nd
A-ON	5.5	2.8	10.2
A-OFF	0.2	0	1.4
B-ON	2.2	12.2	6.9
B-OFF	0	1.6	0

## Sheet: Fig 4D
# of cells
mouse	Observed	Expected
1	2	1.03
2	4	1.59
3	2	1.07
4	2	0.54
5	1	0.6
6	3	1.66

## Sheet: S1A Fig
Event rate (events/s)
Soc-ON (n =168)		Soc-OFF(n = 10)		Non-Soc (n = 559)
NS	S	NS	S	NS	S
0.323	0.663	0.194	0	0.135	0.037
0.253	0.663	0.107	0.008	0.129	0.111
0.043	0.24	0.187	0.063	0.14	0.037
0.059	0.313	0.145	0.032	0.194	0.037
0.043	0.332	0.262	0.063	0.129	0.24
0.097	0.369	0.241	0.084	0.14	0.221
0.048	0.276	0.198	0.041	0.065	0
0.14	0.424	0.138	0.014	0.124	0.074
0.124	0.479	0.138	0	0.124	0.147
0.167	0.424	0.205	0.025	0.35	0.553
0.048	0.166			0.113	0.055
0.086	0.442			0.118	0.166
0.113	0.276			0.145	0.295
0.075	0.387			0.21	0.184
0.151	0.442			0.059	0
0.028	0.295			0.199	0.092
0.04	0.155			0.135	0.221
0.011	0.155			0.075	0.129
0.148	0.341			0.194	0.074
0.057	0.45			0.194	0.258
0.04	0.202			0.151	0.184
0.051	0.233			0.167	0.258
0.091	0.295			0.086	0
0.051	0.233			0.118	0.111
0.068	0.481			0.102	0.166
0.051	0.341			0.108	0.24
0.028	0.233			0.118	0.258
0.103	0.372			0.07	0.055
0.035	0.083			0.086	0
0.084	0.238			0.059	0.055
0.042	0.155			0.162	0.166
0.091	0.269			0.135	0.037
0.126	0.331			0.124	0.184
0.098	0.337			0.167	0.313
0.089	0.188			0.065	0.166
0.009	0.157			0.151	0.037
0.08	0.258			0.086	0.092
0.062	0.164			0.178	0.35
0.027	0.063			0.081	0.203
0.036	0.188			0.059	0
0.08	0.219			0.059	0.018
0.08	0.243			0.113	0.074
0.071	0.219			0.151	0.037
0.071	0.196			0.074	0.078
0.045	0.18			0.04	0.062
0.016	0.094			0.091	0.217
0.037	0.208			0.034	0.124
0.064	0.246			0.057	0.078
0.134	0.283			0.028	0.093
0.07	0.491			0.046	0.124
0	0.113			0.182	0.171
0.048	0.113			0.074	0.124
0.07	0.208			0.074	0.171
0.011	0.208			0.12	0.171
0.107	0.321			0.091	0.093
0.032	0.132			0.08	0.109
0.075	0.113			0.148	0.31
0.016	0.208			0.074	0.124
0.054	0.076			0.12	0.279
0.048	0.227			0.125	0.14
0	0.057			0.046	0.047
0.011	0.113			0.091	0
0.016	0.151			0.046	0.016
0.011	0.132			0.097	0.217
0.037	0.34			0.108	0.186
0	0.063			0.108	0.155
0.124	0.274			0.308	0.434
0.103	0.317			0.034	0.031
0.041	0.222			0.077	0.135
0.055	0.074			0.077	0.28
0.048	0.201			0.105	0.176
0.062	0.179			0.23	0.352
0.028	0.158			0.084	0.062
0.021	0.137			0.007	0.021
0.021	0.201			0.133	0.228
0.034	0.169			0.056	0.145
0.11	0.327			0.084	0.186
0.021	0.222			0.07	0.228
0.186	0.359			0.105	0.114
0.096	0.317			0.084	0.135
0.11	0.264			0.049	0.104
0.055	0.296			0.035	0.052
0.014	0.158			0.091	0.145
0.069	0.454			0.105	0.145
0.103	0.253			0.042	0.425
0.069	0.222			0.112	0.104
0.09	0.253			0.07	0.073
0.014	0.106			0.077	0.197
0.083	0.232			0.063	0.155
0.103	0.348			0.084	0.155
0.11	0.264			0.027	0.086
0.062	0.211			0.071	0.063
0.065	0.27			0.009	0.031
0.087	0.234			0.116	0.07
0.065	0.198			0.178	0.204
0.076	0.216			0.062	0.133
0.027	0.306			0.045	0.031
0.098	0.288			0.107	0.157
0.076	0.306			0.134	0.055
0.103	0.288			0.214	0.117
0.109	0.306			0.045	0.141
0.102	0.275			0.098	0.031
0.054	0.385			0.018	0.023
0.018	0.096			0.009	0.016
0.066	0.193			0.08	0.086
0.024	0.206			0.116	0.18
0.012	0.11			0.161	0.141
0.156	0.413			0.018	0.039
0.126	0.344			0.107	0.039
0.06	0.275			0.169	0.18
0.066	0.33			0.036	0.18
0.066	0.289			0.107	0.18
0.06	0.289			0.08	0.086
0.048	0.261			0.089	0.086
0.126	0.33			0.089	0.07
0.084	0.234			0.205	0.18
0.054	0.303			0.116	0.086
0.084	0.275			0.143	0.149
0.018	0.179			0.036	0.023
0.084	0.234			0.062	0.07
0.096	0.317			0.134	0.047
0.078	0.261			0.196	0.196
0.036	0.165			0	0
0.102	0.372			0	0.016
0.06	0.413			0.089	0.149
0.072	0.358			0.071	0.07
0.09	0.248			0.107	0.055
0.108	0.261			0.018	0.055
0.108	0.303			0.089	0.102
0.06	0.289			0.134	0.235
0.055	0.474			0.018	0
0.09	0.599			0.134	0.055
0.06	0.474			0.107	0.18
0.02	0.324			0.098	0.031
0.005	0.25			0.062	0.117
0.025	0.324			0.062	0.157
0.115	0.524			0.098	0.149
0.075	0.349			0.134	0.141
0.105	0.549			0.045	0.047
0.055	0.449			0.08	0.149
0.035	0.25			0.08	0.125
0.04	0.399			0.125	0.133
0.06	0.3			0.027	0.063
0.025	0.2			0.098	0.086
0.06	0.25			0.027	0
0.04	0.225			0.098	0.07
0.06	0.2			0.08	0.157
0.055	0.499			0.116	0.023
0.035	0.275			0.143	0.125
0.1	0.424			0.125	0.125
0.01	0.125			0.027	0.07
0.05	0.3			0.071	0.164
0.06	0.225			0.054	0.125
0	0.125			0.08	0.055
0.03	0.2			0.134	0.149
0.1	0.275			0.116	0.149
0.04	0.374			0.018	0
0.04	0.3			0.062	0.204
0.045	0.2			0.089	0.016
0.04	0.349			0.071	0.164
0.065	0.599			0.08	0.11
0.035	0.175			0.027	0.016
0.115	0.374			0.062	0.172
0.01	0.324			0.08	0.086
0.05	0.15			0.098	0.149
0.11	0.349			0.143	0.117
0.05	0.374			0.045	0.031
0.035	0.2			0.107	0.063
				0.045	0.11
				0.089	0.188
				0.089	0.055
				0.134	0.055
				0.062	0.055
				0.054	0.039
				0.062	0.047
				0.089	0.086
				0.161	0.11
				0.027	0.031
				0.276	0.172
				0.134	0.141
				0.116	0.086
				0.071	0.07
				0.091	0.076
				0.043	0.094
				0.048	0.057
				0.123	0.132
				0.15	0.076
				0.075	0.17
				0.027	0.038
				0.07	0.189
				0.048	0.038
				0.08	0.094
				0.043	0.038
				0.112	0.132
				0.021	0.019
				0.048	0.057
				0.016	0.019
				0.043	0.019
				0.048	0.038
				0.102	0.094
				0.075	0.076
				0.032	0.038
				0.112	0.189
				0.096	0.076
				0.107	0.019
				0.064	0
				0.07	0.019
				0.043	0.132
				0.064	0.019
				0.021	0.076
				0.187	0.038
				0.091	0.038
				0.075	0.113
				0.091	0.076
				0.021	0.038
				0.123	0.019
				0.054	0.17
				0.08	0.057
				0.102	0.038
				0.021	0.057
				0.086	0
				0.059	0.076
				0.07	0.208
				0.027	0
				0.043	0.113
				0.037	0.038
				0.054	0.019
				0.011	0.019
				0.08	0.076
				0.037	0
				0.054	0.132
				0.091	0.076
				0.107	0.019
				0.037	0.094
				0.054	0.113
				0.027	0.019
				0.07	0.094
				0.134	0.17
				0.032	0.038
				0.118	0.038
				0.032	0.038
				0.054	0.094
				0.027	0.057
				0.145	0.227
				0.011	0.019
				0.086	0.094
				0.075	0.057
				0.037	0.113
				0.07	0.038
				0.005	0
				0.112	0.246
				0.048	0
				0.011	0.038
				0.064	0.038
				0.075	0.189
				0.034	0.063
				0.083	0.222
				0.09	0.053
				0.096	0.137
				0.152	0.486
				0.117	0.19
				0.138	0.201
				0.124	0.243
				0.124	0.095
				0.2	0.042
				0.131	0.296
				0.145	0.137
				0.041	0.053
				0.158	0.222
				0.269	0.179
				0.207	0.116
				0.131	0.232
				0.131	0.201
				0.076	0.063
				0.117	0.106
				0.096	0.211
				0.207	0.127
				0.117	0.074
				0.096	0.084
				0.076	0.063
				0.034	0.084
				0.062	0.169
				0.09	0.095
				0.131	0.053
				0.076	0.042
				0.262	0.179
				0.076	0.137
				0.131	0.148
				0.069	0.053
				0.117	0.274
				0.11	0.053
				0.007	0.011
				0.131	0.106
				0.152	0.063
				0.138	0.158
				0.055	0.011
				0.103	0.19
				0.034	0.063
				0.124	0.053
				0.096	0.148
				0.069	0.116
				0.11	0.222
				0.096	0.063
				0.069	0.158
				0.062	0.011
				0.103	0.042
				0.083	0.074
				0.041	0.084
				0.048	0.084
				0.207	0.158
				0.028	0.042
				0.117	0.042
				0.131	0.084
				0.055	0.042
				0.062	0.053
				0.172	0.201
				0.117	0.095
				0.083	0.158
				0.207	0.412
				0.048	0.063
				0.124	0.084
				0.083	0.179
				0.055	0.063
				0.041	0.021
				0.076	0.106
				0.069	0.106
				0.048	0.074
				0.096	0.148
				0.014	0.285
				0.165	0.222
				0.11	0.264
				0.11	0.211
				0.2	0.169
				0.207	0.19
				0.2	0.243
				0.152	0.232
				0.09	0.084
				0.103	0.063
				0.172	0.127
				0.152	0.095
				0.145	0.053
				0.172	0.243
				0.062	0.084
				0.145	0.179
				0.179	0.19
				0.172	0.137
				0.124	0.106
				0.117	0.137
				0.096	0.116
				0.069	0.053
				0.055	0.084
				0.09	0.127
				0.2	0.158
				0.055	0.042
				0.069	0
				0.145	0.19
				0.22	0.19
				0.096	0.084
				0.055	0.296
				0.069	0.053
				0.09	0.084
				0.165	0.222
				0.069	0.032
				0.041	0.053
				0.048	0.053
				0.117	0.137
				0.165	0.116
				0.131	0.222
				0.11	0.127
				0.158	0.158
				0.124	0.095
				0.117	0.137
				0.131	0.19
				0.096	0.222
				0.09	0.19
				0.11	0.084
				0.145	0.106
				0.069	0.169
				0.096	0.053
				0.083	0.127
				0.193	0.127
				0.326	0.234
				0.005	0
				0.353	0.252
				0.184	0.18
				0.076	0.072
				0.119	0.216
				0.25	0.252
				0.098	0.018
				0.022	0
				0.011	0
				0.027	0.072
				0.098	0.216
				0.087	0.09
				0.098	0.09
				0.119	0.09
				0.109	0.036
				0.353	0.54
				0.043	0.09
				0.049	0.054
				0.119	0.162
				0.19	0.36
				0.005	0.036
				0.065	0.09
				0.184	0.27
				0.109	0.18
				0.114	0.018
				0.109	0.234
				0.071	0.09
				0.006	0
				0.132	0.028
				0.221	0.372
				0.126	0.083
				0.221	0.11
				0.108	0.041
				0.114	0.234
				0.102	0.165
				0.156	0.096
				0.06	0.358
				0.114	0.234
				0.215	0.261
				0.12	0.041
				0.06	0.069
				0.108	0.083
				0.09	0.028
				0.096	0.165
				0.108	0.055
				0.15	0.124
				0.299	0.248
				0.15	0.055
				0.114	0.124
				0.078	0.014
				0.036	0.069
				0.084	0.138
				0.048	0.028
				0.162	0.11
				0.084	0.151
				0.114	0.138
				0.096	0.041
				0.042	0.11
				0.078	0.138
				0.156	0.11
				0.036	0.083
				0.102	0.083
				0.138	0.138
				0.102	0.124
				0.096	0.151
				0.096	0.206
				0.048	0.138
				0.072	0.055
				0.078	0.096
				0.162	0.055
				0.174	0.124
				0.12	0.028
				0.108	0.206
				0.054	0.124
				0.072	0
				0.108	0.096
				0.09	0.041
				0.066	0.124
				0.132	0.179
				0.126	0.193
				0.251	0.165
				0.066	0.028
				0.09	0.138
				0.072	0.124
				0.084	0.151
				0.036	0.096
				0.09	0.11
				0.132	0.096
				0.265	0.075
				0.175	0.125
				0.045	0.075
				0.115	0.175
				0.155	0.1
				0.015	0
				0.015	0.05
				0.09	0.1
				0.11	0
				0.406	0.175
				0.13	0.1
				0.2	0.025
				0.16	0.125
				0.155	0.075
				0.07	0.125
				0.105	0
				0.12	0.175
				0.16	0.374
				0.04	0.025
				0.12	0.275
				0.095	0.574
				0.19	0.25
				0.115	0
				0.12	0.075
				0.04	0.1
				0.11	0
				0.02	0.05
				0.03	0.025
				0.075	0.2
				0.115	0.025
				0.05	0.025
				0.04	0
				0.055	0.1
				0.045	0
				0.005	0
				0.205	0.075
				0.055	0.025
				0.1	0.025
				0.075	0.025
				0.06	0.125
				0.015	0.025
				0.155	0.1
				0.015	0.025
				0.04	0.225
				0.07	0.1
				0.065	0.05
				0.025	0.025
				0.08	0.025
				0.075	0
				0.01	0.05
				0.04	0.05
				0.07	0.025
				0.07	0.05
				0.135	0.25
				0.08	0.025
				0.01	0
				0.08	0.075
				0.06	0
				0.03	0
				0.055	0.15
				0.045	0.175
				0.03	0.025
				0.045	0.05
				0.135	0.225
				0.115	0.075
				0.055	0.05
				0.065	0.2
				0.1	0.225
				0.115	0
				0.035	0.05
				0.08	0.2
				0.125	0.025
				0.135	0.125
				0.04	0.05
				0.085	0.1
				0.06	0.125
				0.13	0.275
				0.015	0.125
				0.03	0.025
				0.145	0.225
				0.115	0.1
				0.17	0.125
				0.01	0.05
				0.07	0.075
				0.07	0.075
				0.08	0.1
				0.18	0.1
				0.03	0.1
				0.075	0.175

## Sheet: S1B Fig
Social Preference Index
Soc-ON (n = 168)	Soc-OFF (n = 10)	Non-soc (n = 559)
0.345	-1	-0.57
0.448	-0.864	-0.078
0.695	-0.499	-0.583
0.682	-0.641	-0.68
0.77	-0.61	0.299
0.584	-0.481	0.225
0.702	-0.654	-1
0.503	-0.818	-0.254
0.589	-1	0.087
0.435	-0.783	0.225
0.548		-0.343
0.674		0.167
0.419		0.34
0.674		-0.065
0.492		-1
0.824		-0.368
0.591		0.243
0.863		0.262
0.395		-0.449
0.775		0.142
0.67		0.1
0.639		0.214
0.528		-1
0.639		-0.034
0.751		0.237
0.739		0.38
0.782		0.371
0.568		-0.117
0.408		-1
0.48		-0.034
0.576		0.013
0.496		-0.57
0.451		0.196
0.549		0.305
0.357		0.439
0.892		-0.607
0.526		0.034
0.45		0.327
0.402		0.43
0.681		-1
0.464		-0.525
0.503		-0.211
0.509		-0.607
0.466		0.023
0.603		0.218
0.709		0.409
0.694		0.568
0.585		0.153
0.358		0.531
0.752		0.463
1		-0.033
0.403		0.253
0.498		0.395
0.902		0.176
0.5		0.011
0.609		0.153
0.204		0.354
0.856		0.253
0.171		0.4
0.649		0.054
1		0.011
0.827		-1
0.808		-0.492
0.85		0.383
0.801		0.265
1		0.178
0.378		0.171
0.508		-0.048
0.686		0.274
0.145		0.57
0.612		0.255
0.486		0.21
0.703		-0.148
0.738		0.496
0.813		0.265
0.661		0.444
0.496		0.38
0.829		0.531
0.317		0.043
0.533		0.234
0.411		0.359
0.686		0.195
0.84		0.231
0.736		0.162
0.421		0.821
0.526		-0.037
0.478		0.02
0.769		0.439
0.475		0.425
0.542		0.3
0.411		0.526
0.546		-0.065
0.612		0.557
0.459		-0.244
0.505		0.066
0.48		0.362
0.837		-0.175
0.494		0.188
0.602		-0.419
0.473		-0.291
0.477		0.519
0.46		-0.516
0.755		0.137
0.686		0.274
0.491		0.035
0.792		0.217
0.804		-0.065
0.452		0.374
0.465		-0.464
0.643		0.031
0.668		0.669
0.629		0.255
0.657		0.035
0.69		-0.017
0.449		-0.117
0.473		-0.065
0.698		-0.147
0.533		0.021
0.818		-0.206
0.473		0.061
0.535		-0.48
0.541		-0.001
0.643
0.57		1
0.747		0.251
0.666		-0.006
0.468		-0.322
0.416		0.509
0.475		0.066
0.657		0.274
0.792		-1
0.738		-0.419
0.775		0.255
0.884		-0.516
0.961		0.306
0.857		0.43
0.64		0.205
0.646		0.026
0.678		0.026
0.782		0.299
0.754		0.219
0.818		0.032
0.666		0.402
0.777		-0.065
0.612		-1
0.697		-0.164
0.537		0.322
0.801		-0.663
0.774		-0.065
0.618		0.002
0.851		0.45
0.713		0.395
0.578		0.402
1		-0.188
0.738		0.053
0.465		0.124
0.807		-1
0.764		0.531
0.632		-0.701
0.794		0.395
0.804		0.155
0.666		-0.261
0.529		0.468
0.94		0.035
0.499		0.205
0.521		-0.097
0.764		-0.175
0.701		-0.261
		0.422
		0.357
		-0.239
		-0.419
		-0.065
		-0.155
		-0.141
		-0.017
		-0.188
		0.079
		-0.232
		0.026
		-0.147
		-0.006
		-0.093
		0.376
		0.081
		0.036
		-0.33
		0.388
		0.171
		0.461
		-0.121
		0.081
		-0.063
		0.081
		-0.063
		0.081
		0.081
		-0.388
		-0.121
		-0.037
		0.004
		0.081
		0.254
		-0.121
		-0.7
		-1
		-0.573
		0.511
		-0.546
		0.558
		-0.664
		-0.413
		0.204
		-0.093
		0.276
		-0.734
		0.521
		-0.173
		-0.458
		0.451
		-1
		0.124
		0.498
		-1
		0.451
		0.004
		-0.478
		0.276
		-0.031
		-1
		0.424
		-0.093
		-0.7
		0.432
		0.358
		-0.173
		0.151
		0.119
		0.081
		-0.514
		0.081
		0.276
		0.358
		0.221
		0.276
		0.049
		-0.139
		0.503
		-0.296
		-1
		0.372
		-1
		0.558
		-0.259
		0.432
		0.295
		0.457
		-0.258
		0.174
		0.524
		0.237
		0.185
		0.324
		-0.133
		-0.651
		0.386
		-0.026
		0.122
		0.166
		-0.199
		-0.281
		0.279
		0.21
		-0.09
		-0.052
		0.373
		-0.24
		-0.226
		-0.066
		-0.09
		0.421
		0.463
		0.029
		-0.425
		-0.284
		-0.187
		0.288
		0.061
		-0.133
		0.402
		-0.352
		0.21
		-0.107
		-0.411
		0.069
		-0.679
		0.295
		0.295
		-0.403
		0.21
		0.255
		0.336
		-0.207
		0.394
		-0.709
		-0.42
		-0.056
		0.343
		0.273
		-0.133
		0.21
		-0.47
		-0.216
		-0.133
		-0.08
		0.076
		-0.104
		0.314
		0.331
		0.135
		-0.19
		0.369
		0.069
		-0.324
		0.164
		0.21
		0.21
		0.21
		0.908
		0.145
		0.411
		0.314
		-0.084
		-0.042
		0.097
		0.21
		-0.029
		-0.24
		-0.152
		-0.229
		-0.465
		0.17
		0.153
		0.107
		0.029
		-0.113
		-0.08
		0.079
		0.092
		-0.133
		0.21
		0.172
		-0.116
		-0.133
		-1
		0.135
		-0.074
		-0.066
		0.686
		-0.133
		-0.029
		0.145
		-0.37
		0.122
		0.045
		0.079
		-0.175
		0.257
		0.069
		0
		-0.133
		0.079
		0.184
		0.394
		0.359
		-0.133
		-0.156
		0.421
		-0.293
		0.21
		-0.207
		-0.163
		-1
		-0.166
		-0.012
		-0.026
		0.288
		0.005
		-0.689
		-1
		-1
		0.453
		0.378
		0.018
		-0.041
		-0.14
		-0.502
		0.21
		0.35
		0.051
		0.152
		0.31
		0.738
		0.161
		0.188
		0.248
		-0.727
		0.367
		0.122
		-1
		-0.654
		0.253
		-0.207
		-0.336
		-0.446
		0.346
		0.237
		-0.235
		0.713
		0.346
		0.096
		-0.487
		0.07
		-0.132
		-0.531
		0.266
		-0.324
		-0.094
		-0.094
		-0.462
		0.043
		-0.699
		0.314
		0.243
		-0.27
		-0.19
		0.287
		0.095
		-0.398
		0.449
		0.278
		-0.171
		0.394
		-0.104
		0
		0.098
		0.225
		0.366
		0.484
		-0.132
		0.106
		-0.492
		-0.167
		-0.626
		0.314
		0.394
		-1
		-0.056
		-0.37
		0.306
		0.152
		0.21
		-0.207
		-0.41
		0.21
		0.266
		0.287
		0.457
		0.102
		-0.155
		-0.56
		-0.168
		0.248
		0.205
		-0.217
		-1
		0.537
		0.051
		-1
		-0.398
		-0.132
		-0.778
		-0.124
		-0.349
		0.281
		-1
		0.185
		0.4
		-0.232
		0.391
		0.716
		0.135
		-1
		-0.232
		0.427
		-1
		0.427
		-0.093
		0.453
		-0.644
		-0.335
		-1
		0.289
		-1
		-1
		-0.466
		-0.376
		-0.601
		-0.501
		0.35
		0.248
		-0.217
		0.248
		0.697
		0.175
		-0.132
		-0.002
		-0.525
		-1
		0.666
		0.109
		-0.475
		-0.168
		0.297
		-0.525
		-1
		-0.034
		-1
		-1
		0.462
		0.59
		-0.093
		0.051
		0.248
		-0.212
		-0.049
		0.508
		0.383
		-1
		0.175
		0.427
		-0.668
		-0.04
		0.109
		0.079
		0.35
		0.357
		0.785
		-0.093
		0.215
		-0.071
		-0.154
		0.666
		0.033
		0.033
		0.109
		-0.287
		0.537
		0.399

## Sheet: S2B Fig
Event rate (events/s)
Soc-stat (n =101)		Soc-move(n = 12)		Other (n = 55)
S-St	S-M	S-St	S-M	S-St	S-M
0.683	0.634	0.217	0.498	0.621	0.725
0.311	0.136	0.217	0.589	0.404	0.453
0.342	0.272	0.28	0.634	0.373	0.544
0.311	0.227	0.062	0.317	0.373	0.408
0.497	0.453	0.113	0.282	0.413	0.781
0.404	0.091	0.18	0.385	0.099	0
0.466	0.408	0.113	0.333	0.223	0.314
0.327	0	0.063	0.577	0.161	0.126
0.269	0.181	0.083	0.577	0.298	0.502
0.172	0	0.042	0.769	0.338	0.359
0.362	0.156	0.021	0.577	0.158	0.256
0.224	0	0.153	0.514	0.259	0.256
0.31	0.156			0.056	0.077
0.258	0			0.169	0.231
0.379	0.313			0.203	0.282
0.298	0.126			0.063	0.385
0.191	0.077			0.271	0.385
0.27	0.103			0.063	0
0.248	0.077			0.078	0
0.209	0.192			0.146	0.361
0.271	0			0.202	0.361
0.501	0.385			0.262	0.411
0.125	0			0.284	0.308
0.229	0			0.089	0.188
0.25	0			0.223	0.375
0.355	0.192			0.572	0.698
0.229	0.192			0.159	0.349
0.125	0			0.191	0.349
0.167	0			0.127	0.116
0.146	0			0.191	0.233
0.376	0			0.318	0.116
0.067	0			0.191	0.233
0.28	0.181			0.508	0.93
0.254	0.233			0.159	0.233
0.224	0.181			0.413	0.465
0.213	0			0.159	0.349
0.191	0			0.286	0.349
0.146	0			0.224	0.313
0.202	0.181			0.465	0.625
0.179	0			0.31	0.625
0.235	0			0.207	0.469
0.37	0.181			0.209	0.385
0.282	0.188			0.325	0.361
0.254	0.233			0.157	0.181
0.381	0.116			0.336	0.542
0.482	0			0.342	0.375
0.258	0.181			0.312	0.375
0.413	0.233			0.371	0.375
0.269	0			0.342	0.563
0.112	0			0.282	0.375
0.235	0.181			0.508	0.581
0.208	0			0.445	0.465
0.306	0.103			0.222	0.349
0.284	0			0.159	0.116
0.24	0			0.286	0.349
0.328	0.205
0.349	0.103
0.328	0.205
0.297	0
0.401	0.188
0.269	0.181
0.208	0.188
0.119	0
0.416	0.375
0.297	0
0.356	0
0.297	0.188
0.224	0.181
0.252	0.375
0.356	0
0.312	0.188
0.35	0.116
0.193	0
0.252	0
0.267	0.188
0.178	0
0.416	0.375
0.252	0.188
0.282	0
0.312	0.188
0.477	0.465
0.604	0
0.413	0
0.172	0
0.325	0.181
0.381	0.233
0.604	0.349
0.477	0.116
0.325	0.181
0.297	0.188
0.254	0
0.572	0.233
0.35	0
0.254	0.116
0.127	0.116
0.413	0.233
0.381	0.233
0.445	0.116
0.35	0.233
0.413	0.116
0.303	0.181

## Sheet: S2D Fig
Event rate (events/s)
Nose (n =60)		Body (n = 34)		Anus (n = 9)			Other (n =65)
N	B	N	B	N	B	A	N	B
0.317	0.169	0.158	0.62	0.37	0.564	1.08	0.687	0.62
0.37	0.226	0.211	0.451	0.37	0.169	0.398	0.158	0.169
0.3	0.28	0.129	0.504	0.317	0.282	0.511	0.475	0.395
0.193	0.056	0	0.161	0.158	0.226	0.455	0.173	0.262
0.215	0	0.13	0.355	0.423	0.451	0.568	0.099	0.181
0.408	0.168	0.03	0.197	0.423	0.226	0.625	0.296	0.262
0.451	0.448	0.122	0.443	0.317	0.395	0.625	0.016	0.138
0.258	0.056	0.183	0.295	0.264	0.338	0.568	0.308	0.355
0.279	0.112	0.026	0.091	0.13	0.158	0.515	0.162	0.177
0.322	0.224	0.105	0.309				0.276	0.256
0.236	0.224	0.053	0.273				0.146	0.177
0.558	0.28	0.105	0.164				0.179	0.138
0.365	0.28	0.04	0.336				0.162	0.276
0.276	0.118	0.105	0.218				0.276	0.138
0.305	0.049	0.263	0.328				0.162	0.177
0.427	0.049	0.158	0.291				0.518	0.443
0.183	0	0.045	0.299				0.091	0.148
0.305	0.098	0.029	0.157				0.183	0.246
0.091	0	0.116	0.261				0.335	0.344
0.183	0	0.116	0.287				0.183	0.049
0.244	0	0.32	0.34				0.152	0.049
0.183	0.049	0.233	0.34				0.122	0
0.457	0.148	0.174	0.34				0.244	0.197
0.184	0	0.145	0.314				0.368	0.218
0.289	0.182	0.262	0.34				0.342	0.291
0.315	0.146	0.145	0.209				0.184	0.218
0.42	0.309	0.116	0.209				0.233	0.314
0.315	0.127	0.349	0.392				0.368	0.273
0.361	0.21	0.159	0.404				0.473	0.291
0.452	0.21	0.119	0.336				0.289	0.328
0.465	0.314	0.238	0.336				0.236	0.291
0.32	0.235	0.278	0.538				0.131	0.164
0.349	0.235	0.238	0.404				0.473	0.455
0.32	0.157	0.105	0.255				0.184	0.127
0.32	0.209						0.263	0.255
0.581	0.261						0.158	0.073
0.407	0.314						0.263	0.255
0.465	0.366						0.203	0.287
0.349	0.235						0.226	0.21
0.516	0.404						0.361	0.269
0.675	0.471						0.361	0.24
0.595	0.269						0.271	0.299
0.437	0.135						0.556	0.538
0.357	0.067						0.32	0.235
0.516	0.336						0.087	0.131
0.357	0.202						0.407	0.287
0.556	0.404						0.349	0.314
0.556	0.202						0.236	0.255
0.317	0.269						0.349	0.287
0.159	0.067						0.271	0.21
0.317	0						0.262	0.34
0.357	0.135						0.278	0.404
0.397	0.336						0.516	0.538
0.278	0.067						0.238	0.202
0.476	0.135						0.357	0.471
0.238	0.067						0.238	0.269
0.397	0.269						0.271	0.329
0.238	0.135						0.198	0.202
0.407	0.131						0.119	0.135
0.357	0.336						0.238	0.202
							0.556	0.673
							0.317	0.336
							0.357	0.404
							0.365	0.392
							0.296	0.302

[truncated: 5 more sheets: S3A Fig, S3B Fig, S3C Fig, S4B Fig, S6C Fig]
